# Supplementary material for: A Natural History Study of RP2-Related Retinopathy
Source: J Clin Med. 2022 Nov 22;11(23):6877. doi: 10.3390/jcm11236877 (PMC9738434; doi:10.3390/jcm11236877)
Supplement: Supplementary file 1 [file jcm-11-06877-s001.zip]

Archive with 1 entries (1 files):
- jcm-1965832-supplementary.pdf
